# Supplementary material for: Simultaneous Measurement of Cortisol, Cortisone, Dexamethasone and Additional Exogenous Corticosteroids by Rapid and Sensitive LC–MS/MS Analysis
Source: Molecules. 2022 Dec 28;28(1):248. doi: 10.3390/molecules28010248 (PMC9821861; doi:10.3390/molecules28010248)
Supplement: Supplementary file 1 [file molecules-28-00248-s001.zip]

Archive with 1 entries (1 files):
- molecules-2074610-supplementary.pdf
